# Supplementary material for: Thoracic magnetic resonance imaging in non-tuberculous mycobacterial pulmonary disease: Characteristics and potential implementation
Source: PLoS One. 2025 Jun 23;20(6):e0325347. doi: 10.1371/journal.pone.0325347 (PMC12185021; doi:10.1371/journal.pone.0325347)
Supplement: S1 Data — (XLSX) [file pone.0325347.s001.xlsx]

## Sheet: Cystic Fibrosis
ID	NTM	Other pathogens	Paired < 1 week	Serial MR's (Y/N)	Total MR Number
1	MABS		Y	N	1
2	MABS		Y	Y	3
3	MABS		N	Y	4
4	MABS		N	Y	3
5	MABS		Y	Y	3
6	MABS		Y	N	1
7	MABS		N	N	1
8	MABS		Y	Y	2
9	MABS		Y	Y	4
10	MABS		Y	Y	4
11	MABS		Y	Y	2
12	MABS		Y	Y	6
13	MABS		N	Y	6
14	MABS		Y	N	1
15	MABS		Y	Y	2
16	MABS		N	Y	6
17	MABS		Y	Y	2
18	MABS		Y	N	1
19	MABS		Y	N	1
20	MABS		Y	Y	2
21	MABS		Y	Y	2
22	MABS		N	N	1
23	MABS		Y	N	1
24	MABS		Y	Y	3
25	MAC		Y	N	1
26	MAC		Y	N	1
27	MAC		Y	N	1
28	MAC		Y	Y	4
29	MABS		Y	N	1
30	M.chelonae		Y	Y	2
31	M.chelonae / M.goodii		Y	N	1
32	M.chelonae / M.goodii		Y	Y	2
33	MABS		Y	Y	4
34	MABS		Y	Y	2
35	MAC		Y	Y	2
36	MABS		Y	N	1
37	MABS		Y	Y	2
38	MAC		Y	Y	3
39	MAC		Y	Y	2
40	MAC		Y	Y	5
41	MAC		N	N	1
42	MAC		Y	Y	3
43	MABS		Y	N	1
44	MABS		Y	N	1
45	MAC		Y	N	1
											Data Summary
Total = 45	MABS = 37		Paired = 38	Serial = 27							Total (CF/LD)	64
	MAC = 11										CF	45
	Other = 2										LD	19
											MABS	46
											MAC	21
											Other	2
											CF MABS	37
											LD MABS	9
											CF MAC	11
											LD MAC	10
											CF Other	2
											LD Other	0
											Paired	54	38 CF; 16 LD
											Serial	39	27 CF; 12 LD

## Sheet: Bronchiectasis (Lung Defence)
ID	Lung Disease	NTM	Other pathogens	Paired < 1 week	Serial MR's (Y/N)	Total MR Number
1	BE	MAC		Y	Y	3
2	BE	MAC		Y	N	1
3	BE	MAC		Y	Y	2
4	BE	MABS		N	Y	7
5	Sarcoidosis/Fibrosis/BE	MABS		N	N	1
6	BE	MABS		N	N	1
7	BE	MABS		Y	Y	2
8	BE	MABS		Y	Y	2
9	BE	MABS		Y	Y	3
10	BE	MAC		Y	Y	5
11	COPD	MABS		Y	Y	3
12	BE	MAC		Y	Y	2
13	BE/Asthma/ABPA	MABS		Y	N	1
14	BE	MABS		Y	N	1
15	BE	MAC		Y	N	1
16	BE	MAC		Y	Y	2
17	BE	MAC		Y	Y	2
18	BE	MAC		Y	Y	2
19	BE	MAC		Y	N	1
Total = 19		MAC = 10		Paired = 16	Serial = 12
		MABS = 9

## Sheet: CF_LD Paired
ID	NTM	CF/Non-CF	Helbich R1	Helbich R2	Eichinger R1	Eichinger R2	CT/MR Correlation	CT Reviewer Correlation	MR Reviewer Correlation
1	MABS	CF
2	MABS	CF
3	MABS	CF
4	MABS	CF
5	MABS	CF
6	MABS	CF
7	MABS	CF
8	MABS	CF
9	MABS	CF
10	MABS	CF
11	MABS	CF
12	MABS	CF
13	MABS	CF
14	MABS	CF
15	MABS	CF
16	MABS	CF
17	MABS	CF
18	MABS	CF
19	MAC	CF
20	MAC	CF
21	MAC	CF
22	MAC	CF
23	MABS	CF
24	M.chelonae	CF
25	M.chelonae / M.goodii	CF
26	M.chelonae / M.goodii	CF
27	MABS	CF
28	MABS	CF
29	MAC	CF
30	MABS	CF
31	MABS	CF
32	MAC	CF
33	MAC	CF
34	MAC	CF
35	MAC	CF
36	MABS	CF
37	MABS	CF
38	MAC	CF
39	MAC	Non-CF_BE
40	MAC	Non-CF_BE
41	MAC	Non-CF_BE
42	MABS	Non-CF_BE
43	MABS	Non-CF_BE
44	MABS	Non-CF_BE
45	MAC	Non-CF_BE
46	MABS	Non-CF_COPD
47	MAC	Non-CF_BE
48	MABS	Non-CF_BE_Asthma_ABPA
49	MABS	Non-CF_BE
50	MAC	Non-CF_BE
51	MAC	Non-CF_BE
52	MAC	Non-CF_BE
53	MAC	Non-CF_BE
54	MAC	Non-CF_BE

## Sheet: CF_LD Serial
ID	Age	Sex	CF/Non-CF	NTM	MRI_Bronchiectasis	MRI_Nodules	MRI_Cavities	MRI_Consolidation_Atelectasis	MRI_Pleural Changes	MRI_BronchialThickening	MRI_MucoudImpaction	MRI_Lymphadenopathy	MRI Serial Comparison (Stable/Improved/Progressed/Mixed)	NTM ATS (Y/N/?)	Smear Positive (Y/N)	Culture Positive (Y/N)	Other Pathogens	FEV1	FEV1%	Weight (kg)	On Treatment (Y/N)	Symptoms (Y/N)	Clinical Progress (Improved/Stable/Worse)	MRI_AE (Y/N)	MRI_AidMx (Y/N/?)	MRI_ChangeMx (Y/N/?)	Other comments
2	22	F	CF	MABS	Y	Y	N	Y	N	Y	Y	Y	NA	Y	Y	Y	PsA; SA	2.61	79	61.2	Y	Y	NA	N	Y	N	MRI was done as baseline pre-treatment
					Y	Y	N	N	N	Y	Y	Y	Progressed	Y	Y	Y	PsA; SA	3.2	97	63.4	Y	Y	Improved	N	Y	N
					Y	Y	N	N	N	Y	Y	Y	Improved	Y	N	Y	PsA; Asp	3.2	92	63.6	Y	Y	Improved	N	Y	N
					Y	Y	N	N	N	Y	Y	Y	Stable	Y	N	Y	PsA	3.03	91	65.8	Y	Y	Stable	N	Y	N
3	21	F	CF	MABS	Y	Y	N	N	N	Y	Y	N	NA	Y	N	Y	PsA; SA; Steno; Asp	1.98	60	43.8	Y	Y	NA	N	Y	N	MRI done as baseline at start of Tx
					Y	Y	N	N	N	Y	Y	Y	Stable	Y	Y	Y	PsA	1.53	48	46	Y	Y	Worse	N	Y	N
					Y	Y	N	Y	N	Y	Y	Y	Progressed	Y	N	N	PsA	2.2	69	48	Y	Y	Improved	N	Y	N
					Y	Y	Y	Y	N	Y	Y	Y	Mixed	Y	N	Y	PsA	2.01	59	47.4	Y	Y	Improved	N	Y	N	MRI provided imaging that could allow targeted 'end of treatment' BAL
4	25	M	CF	MABS	Y	Y	Y	Y	N	Y	Y	Y	NA	Y	Y	Y	PsA	3.69	86	68.9	Y	Y	NA	N	Y	N	Was already on treatment prior to MRI protocol
					Y	Y	N	Y	N	Y	Y	Y	Mixed	Y	N	Y	PsA	3.05	71	71.4	Y	Y	Stable	N	Y	N	? Findings suggestive of ABPA on MRI (increased MP)
					Y	Y	N	N	N	Y	Y	Y	Improved	N	N	N	PsA	2.82	66	74	Y	Y	Improved	N	Y	N	Had a negative BAL post MRI and then ceased NTM Tx
5	25	F	CF	MABS	Y	N	N	Y	N	Y	Y	N	NA	Y	N	N	PsA	3.07	72	75.2	Y	Y	NA	N	Y	N	Had a negative BAL post MRI and then ceased Tx
					Y	N	N	Y	N	Y	Y	Y	Improved	Y	N	N	PsA	3.04	71	75.2	Y	Y	Improved	N	Y	N	Ongoign surveillance MRI's; culture negative off Tx
					Y	Y	N	N	N	Y	Y	Y	Mixed	Y	N	N	PsA	2.88	67	77.4	Y	Y	NA	N	Y	N	Off Tx surveillance
8	37	F	CF	MABS	Y	Y	Y	N	N	Y	Y	N	NA	Y	N	Y	SA; Serratia	2.51	79	64.4	Y	N	Stable	N	Y	Y	MRI changes resulted in BAL
					Y	N	N	N	N	Y	Y	Y	Improved	N	N	Y	SA	2.54	76	64.2	N	N	Stable	N	Y	Y	MRI improvement (and no NTM-PD) resulted in decision for surveillance only
9	34	F	CF	MABS	Y	Y	N	N	N	Y	Y	N	NA	Y	N	Y	PsA	1.7	61	52.4	Y	N	NA	N	Y	N
					Y	Y	N	N	N	Y	Y	N	Improved	Y	Y	Y	PsA	1.74	60	54	Y	Y	Stable	N	Y	N	NB) MRI changes on subtle - CT recommended as better tool for FU
					Y	Y	N	N	N	Y	Y	N	Improved	Y	N	Y	PsA	1.7	61	54.8	Y	N	Improved	N	Y	N
					Y	Y	N	N	N	Y	Y	N	Stable	Y	Y	Y	PsA	1.4	46	56	Y	Y	Worse	N	Y	N	Likely CF Exacerbation at time; Stability of MRI re-assuring
					Y	Y	N	N	N	Y	Y	N	Stable	Y	Y	Y	PsA	1.59	55	58.2	Y	Y	Stable	N	Y	Y	Based on stable MRI, pt ceased Tx prior to pregancy planning
10	28	F	CF	MABS	Y	Y	N	Y	N	Y	Y	N	NA	Y	Y	Y	PsA; Asp	3.47	103	59.8	N	N	NA	N	Y	N	Not on Tx
					Y	Y	N	Y	N	Y	Y	N	Improved	Y	Y	Y	Nil	3.5	106	61.7	N	Y	Progressed	N	Y	Y	Held of Tx as MRI improved
					Y	Y	N	Y	N	Y	Y	Y	Progressed	Y	Nil	Nil	PsA	2.98	89	61.7	N	Y	Stable	N	Y	Y	MRI needed as non-productive and lung function declining - Tx was recommened abased on MRI progression but pt opted to cont observation
					Y	Y	N	Y	N	Y	Y	Y	Stable	Y	N	N	Nil	3.07	89	63.8	N	N	Stable	N	Y	N	Tx still being recommended but pt opting for observation
					Y	Y	Y	Y	N	Y	Y	Y	Progressed	Y	N	Y	PsA; SA	3.05	89	59.8	N	N	Stable	N	Y	Y	Bronch arranged based on MRI as had been sputum negative - BAL was s-c+
11	27	F	CF	MABS	Y	Y	N	Y	Y	Y	Y	Y	NA	Y	Y	Y	PsA	3.1	77	61.1	Y	Y	NA	N	Y	N	On treatment for years
					Y	Y	N	Y	N	Y	Y	Y	Improved	Y	N	Y	PsA	2.52	61	65.4	Y	Y	Improved	N	Y	N	Cont's on Tx
					Y	Y	N	N	N	Y	Y	N	Improved	Y	N	Y	PsA	2.1	49	63	Y	Y	Improved	N	Y	N	Cont's on Tx
12	36	F	CF	MABS / MAC	Y	Y	Y	Y	N	Y	Y	N	NA	Y	Y	Y	SA; Serratia	1.96	68	57.4	N	Y	NA	N	Y	Y
					Y	Y	Y	N	N	Y	Y	N	Improved	Y	N	N	Asp	1.95	69	57.4	Y	N	Improved	N	Y	Y	MRI provided imaging that could allow targeted 'end of treatment' BAL - subsequently ceased treatment
					Y	Y	Y	N	N	Y	Y	N	Progressed	Y	N	Y	Nil	1.93	67	58	N	N	Stable	N	Y	Y	Treatment recommended based on imaging progression but patient opted for observation as clinically well and keen to not go back on treatment
					Y	Y	Y	N	N	Y	Y	N	Improved	Y	N	Y	Serratia	1.98	70	58.3	N	N	Stable	N	Y	N	Ongoing observation due to being well and stable/improved MRI findings
					Y	Y	Y	N	N	Y	Y	N	Stable	Y	N	Y	Serratia	2	71	58.5	N	N	Stable	N	Y	N	Ongoing observation due to being clinically well and stable MRI
					Y	Y	Y	Y	N	Y	Y	N	Progressed	Y	N	Y	Serratia	1.9	67	59.1	N	N	Stable	N	Y	N	Only mild progression on MRI and clinically well so ongoing observation
13	21	F	CF	MABS	Y	Y	N	N	N	N	Y	Y	NA	Y	Y	Y	Nil	2.3	88	48.8	N	Y	NA	N	Y	Y	MRI dictated targeted BAL to clarify microbiology
					Y	Y	N	Y	N	N	Y	Y	Stable	Y	Y	Y	PsA; Asp	2.2	86	48.6	N	N	Stable	N	Y	N	Ongoing observation due to being clinically well and stable MRI
					Y	Y	N	Y	N	N	Y	Y	Progressed	Y	Y	Y	PsA; SA	1.4	52	43.6	N	Y	Progressed	N	Y	Y	Treatment re-commenced due to clinical and MRI progression
					Y	Y	N	Y	N	N	Y	Y	Improved	Y	Y	Y	PsA	1.2	47	52.2	Y	N	Improved	N	Y	N	Ongoing Tx. Pt also started on Orkambi with significant improvement in weight and symptoms
					Y	Y	N	Y	N	Y	Y	Y	Mixed	Y	Nil	Nil	Nil	1.2	45	56	Y	N	Improved	N	Y	N	Ongoing Tx. Note that patient is now unproductive so no sputum.
					Y	Y	N	N	N	N	Y	Y	Improved	Y	Nil	Nil	Nil	1.3	47	58	Y	N	Improved	N	Y	N	Ongoing Tx. Patient cont's to be unproductive. For likely rpt MRI in 6 months and then BAL
15	30	M	CF	MABS / MAC	Y	Y	N	N	N	Y	Y	N	NA	Y	N	Y	MRSA; Steno; Asp	4.6	106	80.4	N	N	NA	N	Y	N	Observation as pt clinically well, relatively benign radiology and only 1 sputum positive for MABS and MAC respectively
					Y	Y	N	N	N	Y	Y	N	Stable	Y	N	N	MRSA; Asp	4.28	105	80.2	N	N	Stable	N	Y	N	Ongoing onservation - stable radiology; well; sputum negative
16	21	M	CF	MABS	Y	Y	Y	N	N	Y	Y	N	NA	Y	Y	Y	Nil	3.32	80	60.4	Y	Y	NA	N	Y	N	Already on Tx - underwent rpt intensive phase treatment as smear positive
					Y	Y	Y	N	N	Y	Y	N	Progressed	Y	N	N	Asp	3.4	84	57.6	Y	Y	Stable	N	Y	Y	MRI changes and negative sputum dicated BAL
					Y	Y	Y	N	N	Y	Y	N	Mixed	Y	N	Y (BAL)	Nil	3.28	78	59.6	Y	Y	Stable	N	Y	N	Ongoing Tx
					Y	Y	Y	N	N	Y	Y	N	Progressed	Y	Y	Y	Nil	3	73	61	Y	Y	Stable	N	Y	Y	Progression on MRI and smear positivity resulted in further intensive Tx
					Y	Y	Y	N	N	Y	Y	N	Improved	Y	Nil	Nil	Nil	2.97	71	63.2	Y	Y	Improved	N	Y	N	Ongoing Tx
					Y	Y	N	Y	N	Y	Y	N	Mixed	Y	N	Y	PsA	2.4	57	65	Y	Y	Stable	N	Y	N	Ongoing Tx
17	21	F	CF	MABS	Y	Y	N	N	N	Y	Y	N	NA	Y	N	Y (BAL)	PsA	3.19	97	62	N	Y	NA	N	Y	N	Progression on MRI - advised to conisder treatment - pt agreed
					Y	Y	N	N	N	Y	Y	N	Improved	Y	N	N	Nil	3.3	103	57.2	N	Y	Improved	N	Y	N	Improving on Tx
20	25	M	CF	MABS	Y	N	N	N	N	Y	Y	N	NA	N	N	Y	PsA; Asp	2.4	61	63.6	Y	Y	NA (improved from start of Tx)	N	Y	N	Improving symptoms and radiology (previous comparison to CT); Aslo had culture converted at time of MRI (6 months of Tx)
					Y	N	N	N	N	Y	Y	N	Stable	N	N	N	PsA	2.51	62	66	Y	N	Improved	N	Y	Y	MRI provided imaging that could allow targeted 'end of treatment' BAL
21	22	M	CF	MABS	Y	N	N	N	N	N	Y	N	NA	N	Y	Y	Steno	2.9	69	69.8	Y	Y	NA	N	Y	N	Ongoing Tx
					Y	Y	N	Y	N	Y	Y	N	Progressed	Y	N	Y	Steno	3.06	71	69.8	Y	Y	Stable	N	Y	Y	Progression on MRI led to strengthening of regimen - adivsed addition of Clofaz
24	33	F	CF	MABS	Y	Y	N	N	N	Y	Y	Y	NA	Y	Y	Y	PsA; SA	1.04	40	42.4	N	Y	NA	N	Y	Y	Progression on MRI and smear positivity resulted in recommendation for treatment - pt declined as wanted to get pregnant
					Y	Y	N	N	N	N	Y	Y	Improved	Y	N	Y	PsA	1.33	52	45	Y	N	Improved	N	Y	N	Ongoing Tx
					Y	N	N	N	N	N	Y	N	Improved	N	N	N	PsA	1.34	53	46.2	Y	N	Improved	N	Y	Y	MRI improvement in addition to sputum conversion led to cessation of treatment
32	23	M	CF	MABS	Y	Y	N	N	N	Y	Y	N	NA	Y	N	N	SA; Serratia; Asp	4.19	103	62.2	Y	Y	NA	N	Y	Y	MRI progression with negative sputum cultures lead to Bronchoscopy - grew aspergillus and not NTM
					Y	Y	N	N	N	Y	Y	N	Stable	Y	N	N	Serratia; Asp	4.05	100	66.6	Y	N	Improved	N	Y	Y	Stable MRI and negative BAL lead to cessation of Tx
33	36	F	CF	MAC / MABS	Y	Y	N	Y	N	Y	Y	N	NA	Y	N	Y	PsA; SA	2.16	63	60.6	N	Y	NA	N	Y	Y	MRI changes aided decision to commence NTM Tx
					Y	Y	N	N	N	Y	Y	N	Improved	Y	N	N	PsA; Asp	2.18	64	56.6	Y	N	Improved	N	Y	N	Improved MRI but ongoing Tx required
					Y	Y	N	N	N	Y	Y	N	Stable	Y	N	N	PsA	2.8	83	61.8	Y	N	Stable	N	Y	Y	Stable MRI and negative culltures > 12 month lead to bronchoscopy and then cesseation of Tx
					Y	Y	N	N	N	Y	Y	N	Stable	Y	N	Y (MAC)	PsA	2.4	73	64.4	N	N	Stable	N	Y	Y	Stable MRI with no evidence of NTM-PD lead to ongoing observation only
34	35	F	CF	MABS	Y	Y	N	Y	N	Y	Y	Y	NA	Y	N	Y	PsA; SA	1.5	52	51.4	N	N	NA	N	Y	Y	Relatively benign MRI and only one positive sample lead to decision to observe only
					Y	Y	N	Y	N	Y	Y	Y	Improved	N	N	N	PsA	1.7	57	54.6	N	N	Improved	N	Y	Y	Improved MRI and negative cultures for > 12 months lead to decision to desegragate with no further imaging required
35	34	F	CF	MAC	Y	Y	N	N	N	Y	Y	N	NA	Y	N	Y	PsA	2.6	75	69.9	N	N	NA	N	Y	Y	Relatively benign MRI (looked more concerning for ABPA) lead to decision to observe NTM and Tx ABPA
					Y	N	N	N	N	N	N	N	Improved	N	N	N	PsA	2.65	77	69.2	N	N	Stable	N	Y	Y	Improved MRI and negative cultures > 12 months - decision not to treat and observe with sputum only
37	24	M	CF	MAC / MABS	Y	Y	N	Y	N	Y	Y	N	NA	Y	N	N	Tricosporon	2.88	68	63	Y	N	NA	N	Y	N	MABS previously Tx. Improved/Stable MRI compared to previous CT. Ceased Posaconazole after MRI also and for ongoing observation.
					Y	Y	N	N	N	Y	Y	N	Improved	Y	N	Y (MAC)	Tricosporon; Candida	2.59	61	58.4	Y	N	Progressed	N	Y	Y	MRI changes more consistent with fungal disease so opted to augment fungal tx and observe NTM
38	21	M	CF	MAC	Y	Y	N	Y	Y	Y	Y	N	NA	Y	N	Y	PsA; SA	3.11	86	64.4	N	Y	NA	N	Y	Y	MRI changes aided decision to commence NTM Tx
					Y	Y	N	N	Y	Y	Y	N	Progressed	Y	N	Y	PsA; SA; Asp	3.7	90	70	Y	Y	Stable	N	Y	N	Ongoing Tx
					Y	Y	N	N	N	Y	Y	Y	Progressed	Y	N	Y	SA; HI; Steno; Asp	3.53	84	68.3	N	Y	Stable	N	Y	N	Pt ceased own Tx. Remains culture positive but MRI stable for now but suggestive of ongoing chronic NTM infection
40	47	M	CF	MAC / MABS	Y	Y	N	N	N	Y	Y	N	NA	Y	N	N	Nil	2.31	56	75.4	N	N	NA	N	Y	Y	Stable MRI. Also ABPA on imaging. Lead to decision to continue observation of NTM
					Y	Y	N	Y	N	Y	Y	N	Mixed	Y	N	Y	Nil	2.34	57	72.5	N	N	Stable	N	Y	Y	Stable MRI and stable symptoms - lead to decision to cont with observation.
					Y	Y	N	Y	N	Y	Y	N	Progressed	Y	N	N	Nil	2.31	57	73.5	N	Y	Progressed	N	Y	Y	MRI progression with negative sputum cultures lead to Bronchoscopy to confirm microbiology
					Y	Y	N	N	N	Y	Y	N	Mixed	Y	N	Y (BAL - MAC)	Asp	2.53	62	75.6	N	Y	Stable	N	Y	Y	MRI aided targeted BAL - grew aspergilllus and MAC - decided via MDT to treat Aspergillus and observe NTM
					Y	Y	N	N	N	Y	Y	N	Improved	Y	N	N	Nil	2.56	64	79.2	N	N	Improved	N	Y	Y	MRI improvement and negative cultures > 12 months lead to decision to cont observation via sputum only
42	21	F	CF	MAC / MABS	Y	Y	N	N	N	Y	Y	N	NA	Y	N	Y	Nil	2.41	75	54	N	Y	NA	N	Y	N	MRI suggestive of NTM and cultured MAC. Also ABPA though clinically so decision was made to treat with Vori and observe NTM with rpt MRI 6 months.
					Y	N	N	N	N	Y	Y	N	Improved	N	N	Y	Nil	2.27	70	54.2	N	N	Improved	N	Y	Y	MRI improvement post treatment with Voriconazole lead to decision to cont NTM observation despite persistent culture postivity
					Y	Y	N	N	N	Y	Y	N	Progressed	Y	N	Y	Nil	2.23	69	52.7	N	Y	Progressed	N	Y	Y	MRI progression confirmed need to Tx NTM. MRI also provided target site for BAL to exclude MABS (previsouly Tx years ago)
1	48	F	Non-CF	MAC	Y	Y	Y	N	N	N	Y	N	NA	Y	Y	Y	Nil	2.11	78	34	Y	Y	NA	N	Y	Y	Progression on CT/MRI led to esculation of Tx (IV Amikacin and Meropenem)
					Y	Y	Y	Y	Y	N	Y	N	Progressed	Y	Y	Y	Nil	Nil	Nil	Nil	Y	Y	Progressed	N	Y	Y	Progression on MRI led to a change in oral regimen
					Y	Y	Y	Y	Y	N	Y	N	Progressed	Y	Y	Y	Nil	Nil	Nil	Nil	Y	Y	Stable	N	Y	Y	Progression on MRI led to further IV Amikacin and surgical referral
3	53	F	Non-CF	MAC	Y	Y	N	N	N	N	Y	N	NA	Y	N	Y	Nil	Nil	Nil	Nil	Y	Y	NA	N	Y	Y	Progression on MRI led to strengthening or regime - addition of Clofaz to CER
					Y	Y	N	N	N	N	Y	N	Mixed	Y	N	N	Strep	1.36	57	47.6	Y	Y	Stable	N	Y	Y	MRI allowed targeted BAL
					Y	Y	N	N	N	N	Y	N	Stable	N	N	N	Moraxella; Serratia	1.82	77	48	N	Y	Stable	N	Y	N	Stable disease on MRI - cont observation
4	32	F	Non-CF	MABS	Y	Y	N	Y	Y	Y	Y	N	NA	Y	Y	Y	HI	2.64	81	60.5	Y	Y	NA	N	Y	N	Pt already on Tx and opted to cease due to desire to fall pregnant
					Y	Y	N	Y	N	N	N	N	Improved	Y	N	Y	HI	2.4	74	59.5	Y	Y	Progressed	N	Y	Y	MRI improvement lead to decision to cont observation off NTM tx as pt pursuing pregnancy
					Y	Y	N	Y	Y	Y	Y	Y	Progressed	Y	N	Y	SA	Nil	Nil	Nil	Y	Y	Progressed	N	Y	Y	Significant progression on MRI aided decision to commence NTM Tx
					Y	Y	N	Y	Y	Y	N	N	Improved	Y	N	Y	Nil	Nl	Nil	Nil	Y	Y	Improved	N	Y	N	Treatment was poreviously ceased as fell pregnant and the recommenced post successful delivery. MRI was done after recommencement (intensive phase)
					Y	Y	N	Y	Y	Y	Y	Y	Progressed	Y	N	N	PsA; E.coli	Nil	Nil	Nil	Y	N	Improved	N	Y	Y	MRI changes resulted in targeted BAL to confirm culture conversion > 12 months and cessation of Tx - BAL culture negtive so ceased Tx
					Y	Y	N	Y	Y	N	Y	Y	Mixed	Y	N	Y	PsA; Steno; HI	Nil	Nil	Nil	N	N	Stable	N	Y	Y	Stable MRI off Tx - lead to decsion to cont observation despite ongoing culture positivity
7	54	F	Non-CF	MABS	Y	N	N	N	N	N	Y	N	NA	N	N	Y (BAL)	Nil	2.45	94	Nil	N	N	NA	N	Y	Y	Relatively benign MRI - decision made to observe with sputa only
					Y	Y	N	N	N	N	Y	Y	Progressed	Y	N	Y (BAL)	Nil	2.31	93	68.4	N	N	Progressed	N	Y	Y	Progression on MRI - advised to conisder treatment - pt agreed
8	22	M	Non-CF	MAC / MABS	Y	N	N	N	N	Y	N	N	NA	N	N	Y (MAC)	HI	Nil	Nil	Nil	N	N	NA	N	Y	Y	Relatively benign MRI and only one positive sample lead to decision to observe only
					Y	N	N	N	N	Y	N	N	Improved	N	N	N	Nil	Nil	Nil	Nil	N	N	Progressed	N	Y	Y	Stable MRI and negative cultures - decision to cont clinical observation only
9	71	F	Non-CF	M.chimaera	Y	Y	N	N	N	N	Y	N	NA	Y	N	N	Nil	Nil	Nil	Nil	N	Y	NA	N	Y	Y	MRI progression dictated targeted BAL - subsequently cultured M.chimeara - Tx recommended
					Y	Y	N	N	N	N	Y	N	Progressed	Y	N	Y (BAL)	Nil	Nil	Nil	Nil	N	Y	Progressed	N	Y	Y	As Above. Delay in offering Tx
					Y	Y	N	N	N	N	Y	N	Progressed	Y	N	Y (BAL)	Asp	Nil	Nil	Nil	N	Y	Progressed	N	Y	Y	Treatment recommended based on symptoms and progressive MRI changes - awaiting DST's prior to Tx.
10	68	F	Non-CF	M.kansassii	Y	Y	N	N	N	N	N	N	NA	Y	N	N	Enterobacter	2.93	129	Nil	N	Y	NA	N	Y	Y	MRI changes dictated targeted BAL as sputum negative - BAL subsequently grew M.kansasii - opted to observe as clinically well
					Y	Y	N	N	N	N	N	N	Stable	Y	N	Y (BAL)	Klebsiella	Nil	Nil	Nil	N	Y	Stable	N	Y	Y	MRI and clinical stability led to decision to cont observation
					Y	Y	N	N	N	N	N	N	Improved	Y	N	N	PsA; SA	2.55	114	Nil	N	Y	Stable	N	Y	N	Stable/improved MRI - ongoing observation
					Y	Y	N	N	N	N	Y	N	Progressed	Y	N	Y	Nil	2.74	123	Nil	N	Y	Progressed	N	Y	Y	MRI progression in addition to positive cultures and symptoms aided decision to recommence NTM treatment
					Y	Y	N	N	N	N	Y	N	Stable	Y	N	N	Nil	Nil	Nil	Nil	Y	N	Improved	N	Y	N	Ongoing Tx - aiming to cease at 12 months
11	76	M	Non-CF	MABS	Y	Y	Y	Y	Y	N	Y	Y	NA	Y	N	Y	PsA	0.84	34	Nil	N	Y	NA	N	Y	N	Decision to Tx PsA and closely monitor NTM
					Y	Y	Y	Y	Y	N	N	Y	Improved	Y	N	Y	Nil	0.8	34	Nil	N	N	Improved	N	Y	Y	MRI improvement and clinically well - led to decision to cont close observation despite ongoing culture positivity
					Y	Y	Y	Y	Y	N	N	Y	Stable	Y	N	Y	PsA	Nil	Nil	Nil	N	N	Stable	N	Y	Y	MRI stability - decision for ongoing observation despite persistent culture positivity
12	49	M	Non-CF	MAC	Y	N	N	N	N	N	Y	N	NA	N	N	Y	Strep	Nil	Nil	Nil	N	Y	NA	N	Y	Y	MRI changes non-specific - not definitely NTM - aided decision to simply observe.
					Y	N	N	N	N	N	Y	N	Stable	N	N	Y	Nil	Nil	Nil	Nil	N	Y	Stable	N	Y	N	MRI stable - ongoing observation despite persistent culture positivity
16	44	F	Non-CF	MAC	Y	N	Y	N	N	Y	Y	N	NA	N	N	Y	Nil	3.94	125	Nil	N	N	NA	N	Y	N	MRI consistent with NTM-PD - well though and decision made to observe
					Y	N	Y	Y	N	Y	Y	N	Progressed	N	N	N	Strep	Nil	Nil	Nil	N	N	Stable	N	Y	Y	MRI had stable cavity with mild pregession of other changes. Had BAL as a result that was negative and grew step - led to decision to observe.
17	75	F	Non-CF	MAC	Y	Y	N	Y	Y	N	Y	N	NA	Y	N	Y	SA; Serratia	1.8	101	48.5	N	Y	NA	N	Y	N	MRI concerning for NTM-PD. Pt previously intolerant of NTM meds so decision made to observe closely as not hugely unwell.
					Y	Y	N	Y	Y	N	Y	N	Stable	Y	N	Y	Nil	Nil	Nil	Nil	N	Y	Stable	N	Y	Y	MRI Stable and clinically stable - decision made to cont observation as previously intolerant of NTM Tx.
18	72	M	Non-CF	MAC	Y	Y	N	Y	N	N	Y	N	NA	Y	N	Y	PsA; Strep; Achrom	1.07	34	Nil	N	N	NA	N	Y	N	MRI stable compared to previous CT - no real features of NTM. Decision made to observe.
					Y	Y	N	Y	N	N	Y	N	Stable	Y	N	N	Achrom	Nil	Nil	Nil	N	N	Stable	N	Y	N	MRI stable and sputum negative - ongoing observation clinically
					Y	Y	N	Y	N	Y	Y	Y	Progressed	Y	N	N	PsA	Nil	Nil	Nil	N	Y	Progressed	N	Y	Y	MRI suggestive of NTM - plan to Tx PsA and then rpt MRI with BAL if ongoing features of NTM.

## Sheet: Analysis_Serial
Summary				All	CF	Non-CF
Total Serial MRI's	117		Sex (F)	23 F	15F	8F					Radiation Dose per scan	Radiation dose per average patient	Radiation Dose total	Radiation Dose (max per pt - n=6)
Number of total patients	36		Mean age (range)	37 (21-76)	28 (21-47)	55 (22-76)				HRCT	1.2-2.5 mSv	3.9-8.13 mSv	140.4-6.25 mSv	7.2-15 mSv
Number of CF patients	24									MRI	0 mSv	0 mSv	0 mSv	0 mSv
Number of CF MRI's	81																n	%
Number of nonCF patients	12															PsA	51	43.5
Number of nonCF MRI's	36															MSSA/MRSA	15	12.8
Average MRI's per patient	3.25															Aspergillus	10	8.5
Minimum MRI number	2															Serratia	8	6.8
Maximum MRI number	6									Table 1						Stenotophomonas	6	4.1
																Achrompbacter	2	1.7
NTM Species	All (n = 117)	All%	CF (n = 81)	CF%	Non-CF (n = 36)	Non-CF%				Clinical Characteristic	Total Patient Number: n=117 (%)	CF Number: n=81 (%)	Non-CF Number: n=36 (%)			Haemophilus	1	0.9
M.abcessus	65	55.6	54	66.7	11	30.6				NTM Species						Morexalla	1	0.9
MAC	20	17.1	5	6.2	15	41.7				MAC	20 (17.1)	5 (6.2)	15 (41.7)			Streptococcus	4	3.4
MAC / M.abcessus	24	20.5	22	27.2	2	5.6				MABS	65 (55.6)	54 (66.7)	11 (30.6)			Eschericia	1	0.9
M.kansassii	5	4.3	0	0	5	13.9				MAC / MABS	24 (20.5	22 (27.2)	2 (5.6)			Enterobacter	1	0.9
M.chimaera	3	2.6	0	0	3	8.3				M.kansassii	5 (4.3)	0 (0)	5 (13.9)			Klebsiella	1	0.9
										M.chimaera	3 (2.6)	0 (0)	3 (8.3)			Tricosporon	2	1.7
										Microbiology
										Smear Positive	23 (19.7)	19 (23.5)	4 (11.1)
On Treatment	All (n = 117)	All%	CF (n = 81)	CF%	Non-CF (n = 36)	Non-CF%				Culture Positive	80 (68.3)	55 (66.9)	25 (69.4)
Y	57	48.7	46	56.8	11	30.6				Other Pathogens
N	60	51.3	35	43.2	25	69.4				Pseudomonas	51 (43.5)	45 (55.5)	6 (16.6)
										MSSA/MRSA	15 (12.8)	15 (18.5)	0 (0)
										Aspergillus	12 (10.3)	11 (13.5)	1 (2.7)
										Serratia	8 (6.8)	7 (8.6)	1 (2.7)
MRI Findings	All (n = 117)	All%	CF (n = 81)	CF%	Non-CF (n = 36)	Non-CF%				Stenotophomonas	6 (4.1)	5 (6.2)	1 (2.7)
Bronchiectasis	117	100	81	100	36	100				Achromobacter	2 (1.7)	0 (0)	2 (5.6)
Nodules	101	86.3	72	88.9	29	80.6				Haemophilus	4 (3.4)	1 (1.2)	3 (8.3)
Cavities	23	19.7	15	18.5	8	22.2				Morexalla	1 (0.9)	0 (0)	1 (2.7)
Consolidation/Atelectasis	46	39.3	29	35.8	17	47.2				Streptococcus	4 (3.4)	0 (0)	4 (11.1)
Pleural Changes	15	12.8	3	3.7	12	33.3				Eschericia	1 (0.9)	0 (0)	1 (2.7)
Bronchial Thickening	81	69.2	72	88.9	9	25				Enterobacter	1 (0.9)	0 (0)	1 (2.7)
Mucous Plugging	107	91.5	80	98.8	27	75				Klebsiella	1 (0.9)	0 (0)	1 (2.7)
Lymphadenopathy	37	31.6	29	35.8	8	77.8				Tricosporon	2 (1.7)	2 (2.4)	0 (0)
										Lung Function
										FEV1 (% predicted) ±SD	73.5 ±4.0	71.8 ±3.6	83.2 ±18.1
										Symptomatic
MRI Serial Comparison	All (n = 117)	All%	CF (n = 81)	CF%	Non-CF (n = 36)	Non-CF%				Yes	69 (59)	46 (56.8)	23 (63.9)
Baseline	36	30.8	24	29.6	12	33.3				No	48 (41)	35 (43.2)	13 (36.1)
Improved	28	23.9	23	28.4	5	13.9				On Treatment
Stable	19	16.2	12	14.8	7	19.4				Yes	57 (48.7)	46 (56.8)	11 (30.6)
Progressed	24	20.5	14	17.3	10	27.8				No	60 (51.3)	35 (43.2)	25 (69.4)
Mixed	10	8.5	8	9.9	2	5.6
NTM ATS Criteria	All (n = 117)	All%	CF (n = 81)	CF%	Non-CF (n = 36)	Non-CF%
Yes	100	85.5	72	88.9	28	77.8				MRI Characteristic	Total Patient Number: n=117 (%)	CF Number: n=81 (%)	Non-CF Number: n=36 (%)
										MRI Findings
										ATS Criteria	100 (85.5)	72 (88.9)	28 (77.8)
										Bronchiectasis	117 (100)	81 (100)	36 (100)
Microbiology	All (n = 117)	All%	CF (n = 81)	CF%	Non-CF (n = 36)	Non-CF%				Nodules	101 (86.3)	72 (88.9)	29 (80.6)
Smear postiive	23	19.7	19	23.5	4	11.1				Cavities	23 (19.7)	15 (18.5)	8 (22.2)
Culture positive	80	68.3	55	67.9	25	69.4				Consolidation/Atelectasis	46 (39.3)	29 (35.8)	17 (47.2)
										Pleural Changes	15 (12.8)	3 (3.7)	12 (33.3)
										Bronchial Thickening	81 (69.2)	72 (88.9)	9 (25)
Symptomatic	All (n = 117)	All%	CF (n = 81)	CF%	Non-CF (n = 36)	Non-CF%				Mucous Impaction	107 (91.5)	80 (98.8)	8 (77.8)
Yes	69	59	46	56.8	23	63.9				Lymphadenopathy	37 (31.6)	29 (35.8)	8 (77.8)
No	48	41	35	43.2	13	36.1				MRI Serial Comparison
										Baseline	36 (30.8)	24 (29.6)	12 (33.3)
										Improved	28 (23.9)	23 (28.4)	5 (13.9)
MRI Utility	All (n = 117)	All%	CF (n = 81)	CF%	Non-CF (n = 36)	Non-CF%				Stable	19 (16.2)	12 (14.8)	7 (19.4)
Aided Management	117	100	81	100	36	100				Progressed	24 (20.5)	14 (17.3)	10 (27.8)
Altered Management	60	51.3	35	43.2	25	69.4				Mixed	10 (8.5)	8 (9.9)	2 (5.6)
										MRI Utility
										Aided Management	117 (100)	81 (100)	36 (100)
Lung Function										Altered Management	60 (51.3)	35 (43.2)	25 (69.4)
Mean FEV1 (% Predicted ±SD)	73.5 ±4.0		71.8 ±3.6		83.2 ±18.1
